# Supplementary material for: Direct nose to brain delivery of small molecules: critical analysis of data from a standardized in vivo screening model in rats
Source: Drug Deliv. 2020 Nov 10;27(1):1597–607. doi: 10.1080/10717544.2020.1837291 (PMC7655051; doi:10.1080/10717544.2020.1837291)
Supplement: Supplemental Material [file IDRD_A_1837291_SM6603.zip]

Archive with 7 entries (7 files):
- Manuscript_NTB_Dhuyvetter_Suppl1.docx
- Manuscript_NTB_Dhuyvetter_Suppl2.docx
- Manuscript_NTB_Dhuyvetter_Suppl3.docx
- Manuscript_NTB_Dhuyvetter_Suppl4.docx
- Manuscript_NTB_Dhuyvetter_Suppl5.docx
- Manuscript_NTB_Dhuyvetter_Suppl6.docx
- Manuscript_NTB_Dhuyvetter_Suppl7.docx
